# Supplementary material for: Brain-wide representation of social knowledge
Source: Soc Cogn Affect Neurosci. 2024 Jun 13;19(1):nsae032. doi: 10.1093/scan/nsae032 (PMC11173195; doi:10.1093/scan/nsae032)
Supplement: nsae032_Supp [file nsae032_supp.zip]

Archive with 11 entries (11 files):
- sFig1.jpg
- sFig10.jpg
- sFig2.jpg
- sFig3.jpg
- sFig4.jpg
- sFig5.jpg
- sFig6.jpg
- sFig7.jpg
- sFig8.jpg
- sFig9.jpg
- supplementary_materials.tex
