# Supplementary material for: Brain-wide representation of social knowledge
Source: Soc Cogn Affect Neurosci. 2024 Jun 13;19(1):nsae032. doi: 10.1093/scan/nsae032 (PMC11173195; doi:10.1093/scan/nsae032)
Supplement: nsae032_Supp [file nsae032_supp.zip › supplementary_materials.tex]

\documentclass{article}
\usepackage{xcolor}
\usepackage{graphicx}
\usepackage{hyperref}
\usepackage{authblk}
\usepackage{subcaption}   
\usepackage[T1]{fontenc} % for special symbols eg <  >
\begin{document}

\section*{Supplementary Materials}
\subsection*{Whole-brain searchlight classification analyses: leave-one-run out cross-validation}
% Reset the figure counter
\setcounter{figure}{0}
%Change the name of the caption of the figures
\renewcommand{\figurename}{Supplementary Figure}

We also performed a whole-brain searchlight decoding analyses using a leave-one-run out cross-validation approach in which the decoder was trained with all runs but one and then tested on the left out run. The statistical inference procedures were the same as described in the Methods.

\begin{figure*}[!htbp]
    \centering 
    \includegraphics[scale=0.5]{sFig1.jpg}
    \caption{\textbf{Leave-one-run-out cross-validation: Average whole-brain searchlight ROC-AUC scores decoding low vs. high affect}. The heatmap levels represents the ROC-AUC clusters that were statistically significant. }
    \label{decode_affect_sup-L1Rout}
\end{figure*} 


\begin{figure*}[!htbp]
    \centering 
    \includegraphics[scale=0.5]{sFig2.jpg}
    \caption{\textbf{Leave-one-run-out cros-validation: Average whole-brain searchlight ROC-AUC scores decoding low vs. high likableness}. The heatmap levels represents the clusters that were statistically significant. }
    \label{decode_likable_sup-L1Rout}
\end{figure*} 

\begin{figure*}[!htbp]
    \centering 
    \includegraphics[scale=0.5]{sFig3.jpg}
    \caption{\textbf{Leave-one-run-out cross-validation: Average difference in the whole-brain searchlight ROC-AUC scores}. The heatmap levels represents clusters in which decoding of social desirability was statistically better than decoding affect.}
    \label{likeble_affect_sup-L1Rout}
\end{figure*} 
\clearpage
\subsection*{Whole-brain searchlight classification analyses: leave-two- words out cross-validation}
We conducted whole-brain searchlight classification analyses similar to those reported in the main text, except that instead of using stratified random shuffle splitting cross-validation procedure, here we used a leave-two- words out cross-validation approach. Trials that belonged to two of the words (one for low affect/likableness, and the other for high affect/likableness) were left out for testing the classifier, while the rest of the data were used for training. This cross validation returned 324 folds of cross-validation results. The statistical inference procedures were the same as described in the Methods section of the main text.

\begin{figure*}[!htbp]
    \centering 
    \includegraphics[scale=0.10]{sFig4.jpg}
    \caption{\textbf{Average whole-brain searchlight ROC-AUC scores decoding low vs. high affect}. The heatmap levels represents the ROC-AUC clusters that were statistically significant. }
    \label{decode_affect_sup}
\end{figure*} 


\begin{figure*}[!htbp]
    \centering 
    \includegraphics[scale=0.5]{sFig5.jpg}
    \caption{\textbf{Average whole-brain searchlight ROC-AUC scores decoding low vs. high likableness}. The heatmap levels represents the clusters that were statistically significant. }
    \label{decode_likable_sup}
\end{figure*} 

\begin{figure*}[!htbp]
    \centering 
    \includegraphics[scale=0.5]{sFig6.jpg}
    \caption{\textbf{Average difference in the whole-brain searchlight ROC-AUC scores in the leave a pair of concepts out cross-validation scheme}. The heatmap levels represents clusters in which decoding of social desirability was statistically better than decoding affect.}
    \label{likeble_affect_sup}
\end{figure*} 

\clearpage
\subsection*{Representation similarity analysis}

\begin{figure}[!htbp]
    \centering
    \includegraphics[scale=0.1]{sFig7.jpg}
    \caption{Confusion matrix of the decoding analysis of affect based on the GPT2 model representations.}
    \label{affect-GPT2}
\end{figure}

\begin{figure}[!htbp]
    \centering
    \includegraphics[scale=0.1]{sFig8.jpg}
    \caption{Confusion matrix of the decoding analysis of social desirability based on the GPT2 model representations.}
    \label{likableness-GPT2}
\end{figure}

\begin{figure}[!htbp]
    \centering
    \includegraphics[scale=0.07]{sFig9.jpg}
    \caption{The representational dissimilarity matrix of the concepts in terms of GPT2 features.}
    \label{RDM-GPT2}
\end{figure}


\begin{figure}[!htbp]
    \centering
    \includegraphics[scale=0.17]{sFig10.jpg}
    \caption{Noise ceilings in the RSA analysis: (A) lower bound (B) upper bound}
    \label{noise_ceilings}
\end{figure}

\end{document}
